# Supplementary material for: Intramedullary Spinal Cord Abscess with Concomitant Spinal Degenerative Diseases: A Case Report and Systematic Literature Review
Source: J Clin Med. 2022 Aug 31;11(17):5148. doi: 10.3390/jcm11175148 (PMC9457049; doi:10.3390/jcm11175148)
Supplement: Supplementary file 1 [file jcm-11-05148-s001.zip]

Archive with 1 entries (1 files):
- jcm-1818119-supplementary.pdf
